# Supplementary material for: Desensitisation of Notch signalling through dynamic adaptation in the nucleus
Source: EMBO J. 2021 Aug 16;40(18):e107245. doi: 10.15252/embj.2020107245 (PMC8441390; doi:10.15252/embj.2020107245)
Supplement: Supplementary file 3 — Movie EV1 [file EMBJ-40-e107245-s005.zip › ExpandedMovie EV1.txt]

Expanded Movie EV1. opto-Notch nuclear translocation in embryos continuously photo-activated from the beginning of cellularisation.

Confocal movie of an embryo expressing opto-Notch and Mito-Zdark corresponding to Figure 1 (D,E) which was photo-activated continuously from the onset of cellularisation until the onset of ventral furrow formation. Photo-activation (λ=488 nm, power) was alternated with mCherry excitation (λ=561 nm) recorded at 1 min intervals. Scale bar, 10 µm.
