# Supplementary material for: Desensitisation of Notch signalling through dynamic adaptation in the nucleus
Source: EMBO J. 2021 Aug 16;40(18):e107245. doi: 10.15252/embj.2020107245 (PMC8441390; doi:10.15252/embj.2020107245)
Supplement: Supplementary file 4 — Movie EV2 [file EMBJ-40-e107245-s007.zip › ExpandedMovie EV2.txt]

Expanded Movie EV2. sim expression in opto-Notch embryos continuously photo-activated from the beginning of cellularisation.

Confocal movie shown as maximum intensity z-projections (z = 25 µm, 1 µm interval) of an embryo expressing opto-Notch, Mito-Zdark, MCP::GFP and sim-MS2 corresponding to figure 1 (g-h), which was photo-activated continuously from the onset of cellularisation until the onset of ventral furrow formation. Image acquisition (λ= 488 nm) was done at a time resolution of 30 s. The embryo was mounted with one of its ventro-lateral side touching the imaging coverslip to maximize exposure of the ventro-lateral surface where sim is expressed. Scale bar, 10 µm. 
