# Supplementary material for: Desensitisation of Notch signalling through dynamic adaptation in the nucleus
Source: EMBO J. 2021 Aug 16;40(18):e107245. doi: 10.15252/embj.2020107245 (PMC8441390; doi:10.15252/embj.2020107245)
Supplement: Supplementary file 5 — Movie EV3 [file EMBJ-40-e107245-s011.zip › ExpandedMovie EV3.txt]

Expanded Movie EV3. sim expression in control embryos continuously photo-activated from early cellularisation.

Confocal movie shown as maximum intensity z-projections (z = 25 µm, 1 µm interval) of an embryo expressing MCP::GFP and sim-MS2 (not expressing opto-Notch and Mito-Zdk), which was photo-activated continuously from the onset of cellularization until the onset of ventral furrow formation. Image acquisition (λ= 488 nm) was done at a time resolution of 30 s. The embryo was mounted with one of its ventro-lateral side touching the imaging coverslip to maximize exposure of the ventro-lateral surface where sim is expressed. Scale bar, 10 µm. 
