# Supplementary material for: Desensitisation of Notch signalling through dynamic adaptation in the nucleus
Source: EMBO J. 2021 Aug 16;40(18):e107245. doi: 10.15252/embj.2020107245 (PMC8441390; doi:10.15252/embj.2020107245)
Supplement: Supplementary file 6 — Movie EV4 [file EMBJ-40-e107245-s013.zip › ExpandedMovie EV4.txt]

Expanded Movie EV4. Opto-Notch nuclear translocation in embryos co-expressing His::GFP, continuously photo-activated from early cellularization.

Confocal movie of an embryo expressing opto-Notch, Mito-Zdk and His::GFP which was photo-activated continuously from the onset of cellularisation until the onset of ventral furrow formation. The upper movie shows the opto-Notch (magenta) signal, the middle movie shows the His::GFP (green) signal and the lower movie is the overlay of both channels. Photoactivation (λ=488 nm, power = 35.6 μW) was alternated with mCherry excitation (λ=561 nm) that was recorded at an interval of 1 min. Raw data was bleaching-corrected with an exponential fit to quantify nuclear NICD localisation as described in the Materials and Methods. Scale bar, 10 µm. 
