# Supplementary material for: Desensitisation of Notch signalling through dynamic adaptation in the nucleus
Source: EMBO J. 2021 Aug 16;40(18):e107245. doi: 10.15252/embj.2020107245 (PMC8441390; doi:10.15252/embj.2020107245)
Supplement: Supplementary file 7 — Movie EV5 [file EMBJ-40-e107245-s008.zip › ExpandedMovie EV5.txt]

Expanded Movie EV5. opto-Notch nuclear translocation in embryos continuously photo-activated from late cellularisation.

Confocal movie of an embryo expressing opto-Notch and Mito-Zdark which was photo-activated continuously from late cellularisation (when the cellularisation front reached the base of the nucleus) until the onset of ventral furrow formation. Photo-activation (λ=488 nm, power) was alternated with mCherry excitation (λ=561 nm) recorded at 1 min intervals. Scale bar, 10 µm. 
