# Supplementary material for: Desensitisation of Notch signalling through dynamic adaptation in the nucleus
Source: EMBO J. 2021 Aug 16;40(18):e107245. doi: 10.15252/embj.2020107245 (PMC8441390; doi:10.15252/embj.2020107245)
Supplement: Supplementary file 9 — Movie EV7 [file EMBJ-40-e107245-s003.zip › ExpandedMovie EV7.txt]

Expanded Movie EV7. opto-Notch nuclear translocation in embryos photo-activated in a pulsatile fashion from the beginning of cellularisation.

Confocal movie of an embryo expressing opto-Notch and Mito-Zdark which was photo-activated in a pulsatile fashion (5 min on, 10 min off) until the onset of ventral furrow formation (three pulses of activation in total). Photo-activation (λ=488 nm, power) was alternated with mCherry excitation (λ=561 nm) recorded at 1 min intervals. Scale bar, 10 µm.
