# Supplementary material for: Desensitisation of Notch signalling through dynamic adaptation in the nucleus
Source: EMBO J. 2021 Aug 16;40(18):e107245. doi: 10.15252/embj.2020107245 (PMC8441390; doi:10.15252/embj.2020107245)
Supplement: Supplementary file 10 — Movie EV8 [file EMBJ-40-e107245-s012.zip]

Archive with 5 entries (4 files):
- ExpandedMovie EV8.avi
- __MACOSX/
- __MACOSX/._ExpandedMovie EV8.avi
- ExpandedMovie EV8.txt
- __MACOSX/._ExpandedMovie EV8.txt
