# Supplementary material for: Desensitisation of Notch signalling through dynamic adaptation in the nucleus
Source: EMBO J. 2021 Aug 16;40(18):e107245. doi: 10.15252/embj.2020107245 (PMC8441390; doi:10.15252/embj.2020107245)
Supplement: Supplementary file 10 — Movie EV8 [file EMBJ-40-e107245-s012.zip › ExpandedMovie EV8.txt]

Expanded Movie EV8. sim expression in opto-Notch embryos photo-activated in a pulsatile fashion from the beginning of cellularization.

Confocal movie shown as maximum intensity z-projections (z = 25 µm, 1 µm interval) of an embryo expressing opto-Notch, Mito-Zdk, MCP::GFP and sim-MS2, which was photo-activated in a pulsatile fashion ( 5 min on, 10 min off) until the onset of ventral furrow formation. sim expression corresponding to the three pulses of activation (0-5 min, 15-20 min and 30-35 min) are shown in the movie. Image acquisition (λ= 488 nm) was done at a time resolution of 30 s. The embryo was mounted with one of its ventro-lateral side touching the imaging coverslip to maximise exposure of the ventro-lateral surface where sim is expressed. Scale bar, 10 µm. 
