# Supplementary material for: Desensitisation of Notch signalling through dynamic adaptation in the nucleus
Source: EMBO J. 2021 Aug 16;40(18):e107245. doi: 10.15252/embj.2020107245 (PMC8441390; doi:10.15252/embj.2020107245)
Supplement: Supplementary file 11 — Movie EV9 [file EMBJ-40-e107245-s004.zip › ExpandedMovie EV9.txt]

Expanded Movie EV9. Opto-Notch nuclear translocation in embryos co-expressing His::GFP, photo-activated in a pulsatile fashion from early cellularization.

Confocal movie of an embryo expressing opto-Notch, Mito-Zdk and His::GFP which was photo-activated in a pulsatile fashion (5 min on, 10 min off) until the onset of ventral furrow formation (three pulses of activation in total). The upper movie shows the opto-Notch (magenta) signal, the middle movie shows the His::GFP (green) signal and the lower movie is the overlay of both channels. Photo-activation (λ=488 nm, power = 35.6 μW) was alternated with mCherry excitation (λ=561 nm) that was recorded at an interval of 1 min. Scale bar, 10 µm.
